# Supplementary material for: Prognostic Impact of PET/CT-Derived Sarcopenia in Metastatic Breast Cancer Treated with CDK4/6 Inhibitors
Source: J Clin Med. 2026 May 13;15(10):3736. doi: 10.3390/jcm15103736 (PMC13207476; doi:10.3390/jcm15103736)
Supplement: Supplementary file 1 [file jcm-15-03736-s001.zip]

Archive with 1 entries (1 files):
- jcm-4284670-supplementary.pdf
